# Supplementary material for: Cultural, Societal, and Behavioral Contributors to Delays in Seeking Care for Postmenopausal Bleeding Among Disaggregated Populations of Black Women
Source: Int J Environ Res Public Health. 2026 May 14;23(5):652. doi: 10.3390/ijerph23050652 (PMC13205757; doi:10.3390/ijerph23050652)
Supplement: Supplementary file 1 [file ijerph-23-00652-s001.zip]

Archive with 1 entries (1 files):
- ijerph-4269268-supplementary.pdf
